# Supplementary material for: Students’ performance in interactive environments: an intelligent model
Source: PeerJ Comput Sci. 2023 May 19;9:e1348. doi: 10.7717/peerj-cs.1348 (PMC10280397; doi:10.7717/peerj-cs.1348)
Supplement: Supplemental Information 1 [file peerj-cs-09-1348-s001.csv]

Q1	Q2	Q3	Q4	Q5	Q6	Q7	Q8	Q9	Q10	Q11	Q12	Q13	Q14	Q15	Q16	Q17	Q18	Q19	Q20	Gender	F-Size	Age	Health	Internet	S-Time	Activity	Project	GPA
Neutral	Neutral	Agree	Neutral	Neutral	Neutral	Disagree	Neutral	Neutral	Agree	Agree	Agree	Agree	Agree	Agree	Agree	Neutral	Neutral	Neutral	Neutral	M	>3	21	4	yes	2	yes	yes	very good
Agree	Agree	Agree	Agree	Agree	Agree	Agree	Agree	Agree	Agree	Agree	Neutral	Neutral	Neutral	Agree	Neutral	Agree	Agree	Agree	Agree	F	<3	21	5	yes	4	yes	yes	very good
Agree	Agree	Agree	Agree	Neutral	Neutral	Neutral	Neutral	Neutral	Neutral	Neutral	Disagree	Neutral	Neutral	Neutral	Neutral	Neutral	Neutral	Neutral	Neutral	F	>3	21	5	yes	5	yes	yes	very good
Agree	Neutral	Disagree	Agree	Agree	Agree	Agree	Neutral	Disagree	Agree	Neutral	Agree	Agree	Agree	Neutral	Neutral	Agree	Agree	Neutral	Agree	F	>3	21	4	yes	3	yes	yes	very good
Agree	Agree	Agree	Agree	Agree	Agree	Neutral	Agree	Neutral	Neutral	Neutral	Agree	Agree	Neutral	Agree	Agree	Agree	Agree	Agree	Agree	F	<3	21	5	yes	1	NO	yes	good
Agree	Agree	Agree	Neutral	Agree	Agree	Agree	Agree	Neutral	Agree	Disagree	Disagree	Neutral	Disagree	Agree	Disagree	Agree	Agree	Agree	Agree	M	<3	21	3	NO	1	NO	NO	fail
Agree	Agree	Agree	Neutral	Agree	Agree	Agree	Agree	Disagree	Disagree	Agree	Agree	Agree	Agree	Neutral	Agree	Agree	Agree	Agree	Agree	M	>3	21	5	yes	2	NO	yes	good
Neutral	Neutral	Agree	Agree	Neutral	Neutral	Agree	Neutral	Agree	Agree	Neutral	Neutral	Neutral	Agree	Neutral	Neutral	Neutral	Neutral	Neutral	Neutral	F	>3	22	5	yes	2	yes	yes	very good
Agree	Agree	Neutral	Agree	Agree	Agree	Agree	Agree	Neutral	Neutral	Neutral	Neutral	Agree	Neutral	Agree	Agree	Neutral	Neutral	Agree	Agree	F	>3	22	4	yes	3	yes	yes	very good
Agree	Disagree	Neutral	Neutral	Agree	Neutral	Agree	Neutral	Disagree	Agree	Neutral	Neutral	Agree	Neutral	Disagree	Neutral	Neutral	Agree	Neutral	Agree	F	>3	22	4	yes	2	yes	yes	good
Agree	Agree	Agree	Agree	Agree	Agree	Agree	Agree	Agree	Neutral	Agree	Neutral	Agree	Agree	Agree	Agree	Agree	Agree	Agree	Agree	F	>3	22	5	yes	3	yes	yes	very good
Agree	Agree	Neutral	Agree	Agree	Agree	Agree	Agree	Agree	Neutral	Agree	Agree	Agree	Agree	Neutral	Agree	Agree	Agree	Agree	Agree	F	>3	22	5	yes	4	yes	yes	very good
Agree	Agree	Agree	Agree	Agree	Agree	Agree	Agree	Agree	Agree	Agree	Agree	Agree	Agree	Agree	Agree	Neutral	Neutral	Neutral	Neutral	F	>3	22	5	yes	3	NO	yes	very good
Agree	Agree	Agree	Agree	Agree	Agree	Agree	Agree	Agree	Agree	Neutral	Agree	Agree	Agree	Agree	Agree	Agree	Agree	Agree	Agree	F	>3	22	5	yes	2	yes	yes	very good
Agree	Agree	Agree	Neutral	Neutral	Agree	Agree	Agree	Agree	Agree	Agree	Neutral	Neutral	Neutral	Agree	Agree	Agree	Agree	Agree	Agree	F	>3	22	5	yes	1	yes	yes	very good
Neutral	Agree	Neutral	Agree	Agree	Agree	Neutral	Agree	Agree	Disagree	Disagree	Agree	Agree	Agree	Neutral	Neutral	Neutral	Neutral	Agree	Agree	M	>3	22	4	yes	2	yes	yes	good
Neutral	Neutral	Disagree	Agree	Agree	Agree	Neutral	Neutral	Agree	Disagree	Agree	Agree	Neutral	Agree	Neutral	Agree	Agree	Agree	Neutral	Neutral	F	<3	24	4	NO	2	NO	NO	good
Agree	Agree	Neutral	Agree	Neutral	Neutral	Neutral	Agree	Neutral	Neutral	Neutral	Neutral	Agree	Neutral	Neutral	Agree	Neutral	Agree	Agree	Agree	M	>3	22	5	yes	2	yes	yes	very good
Agree	Agree	Agree	Neutral	Agree	Agree	Agree	Agree	Agree	Agree	Agree	Agree	Agree	Agree	Agree	Agree	Agree	Agree	Agree	Agree	M	>3	22	5	yes	3	yes	yes	very good
Agree	Agree	Agree	Agree	Agree	Agree	Neutral	Neutral	Neutral	Agree	Neutral	Neutral	Agree	Neutral	Disagree	Neutral	Agree	Agree	Neutral	Agree	F	>3	22	5	yes	4	yes	yes	very good
Agree	Agree	Agree	Agree	Agree	Agree	Neutral	Agree	Neutral	Agree	Agree	Agree	Agree	Agree	Agree	Neutral	Agree	Agree	Agree	Agree	F	>3	22	5	yes	4	yes	yes	very good
Agree	Agree	Neutral	Agree	Neutral	Agree	Agree	Neutral	Neutral	Agree	Agree	Neutral	Agree	Neutral	Disagree	Neutral	Neutral	Agree	Agree	Agree	F	>3	23	5	yes	2	yes	yes	good
Agree	Agree	Agree	Agree	Neutral	Agree	Neutral	Neutral	Neutral	Agree	Agree	Neutral	Neutral	Neutral	Neutral	Neutral	Agree	Agree	Agree	Agree	F	>3	23	4	yes	4	yes	yes	very good
Agree	Neutral	Disagree	Agree	Agree	Agree	Neutral	Agree	Agree	Neutral	Neutral	Agree	Agree	Agree	Agree	Agree	Neutral	Agree	Agree	Agree	F	>3	23	4	yes	2	yes	yes	very good
Strongly Agree	Strongly Agree	Neutral	Strongly Agree	Strongly Agree	Strongly Agree	Agree	Strongly Agree	Agree	Strongly Agree	Strongly Agree	Agree	Strongly Agree	Strongly Agree	Agree	Strongly Agree	Agree	Neutral	Neutral	Strongly Agree	M	>3	23	4	yes	4	yes	yes	excelent
Strongly Agree	Agree	Neutral	Agree	Strongly Agree	Agree	Strongly Agree	Strongly Agree	Strongly Agree	Strongly Agree	Strongly Agree	Strongly Agree	Agree	Agree	Agree	Strongly Agree	Neutral	Strongly Agree	Strongly Agree	Strongly Agree	F	>3	23	4	yes	4	yes	yes	excelent
Strongly Agree	Agree	Agree	Strongly Agree	Strongly Agree	Agree	Agree	Agree	Neutral	Agree	Agree	Agree	Agree	Agree	Agree	Agree	Agree	Agree	Agree	Strongly Agree	F	<3	23	4	yes	3	NO	yes	very good
Strongly Agree	Agree	Agree	Strongly Agree	Strongly Agree	Agree	Neutral	Agree	Strongly Agree	Agree	Agree	Neutral	Neutral	Neutral	Neutral	Agree	Agree	Agree	Strongly Agree	Strongly Agree	F	<3	23	4	yes	2	yes	yes	very good
Agree	Agree	Strongly Agree	Neutral	Agree	Agree	Strongly Agree	Agree	Neutral	Agree	Neutral	Agree	Strongly Agree	Agree	Neutral	Agree	Agree	Strongly Agree	Neutral	Agree	F	<3	23	4	yes	3	yes	yes	very good
Agree	Neutral	Neutral	Strongly Agree	Agree	Agree	Agree	Neutral	Neutral	Agree	Agree	Neutral	Agree	Agree	Neutral	Agree	Neutral	Strongly Agree	Disagree	Strongly Agree	F	>3	25	2	yes	3	yes	yes	excelent
Agree	Strongly Disagree	Neutral	Strongly Disagree	Strongly Disagree	Strongly Disagree	Disagree	Neutral	Disagree	Agree	Agree	Disagree	Agree	Disagree	Neutral	Agree	Agree	Agree	Disagree	Neutral	M	<3	23	3	NO	1	NO	NO	fail
Agree	Agree	Disagree	Agree	Strongly Agree	Agree	Agree	Agree	Disagree	Agree	Disagree	Disagree	Agree	Agree	Neutral	Neutral	Agree	Strongly Agree	Disagree	Agree	M	>3	23	3	yes	1	NO	NO	fail
Strongly Agree	Strongly Agree	Strongly Agree	Strongly Agree	Strongly Agree	Strongly Agree	Agree	Agree	Neutral	Agree	Strongly Agree	Agree	Strongly Agree	Agree	Agree	Strongly Agree	Agree	Strongly Agree	Strongly Agree	Agree	M	>3	23	3	yes	3	yes	yes	excelent
Agree	Agree	Strongly Agree	Agree	Neutral	Agree	Agree	Neutral	Disagree	Neutral	Agree	Agree	Strongly Agree	Disagree	Neutral	Neutral	Agree	Agree	Strongly Agree	Strongly Agree	M	>3	23	3	NO	2	NO	yes	good
Neutral	Neutral	Neutral	Neutral	Neutral	Neutral	Neutral	Neutral	Neutral	Neutral	Neutral	Neutral	Neutral	Neutral	Neutral	Neutral	Neutral	Neutral	Neutral	Neutral	F	<3	22	4	yes	2	yes	yes	good
Strongly Agree	Agree	Agree	Strongly Agree	Agree	Neutral	Neutral	Agree	Neutral	Agree	Agree	Agree	Agree	Agree	Agree	Agree	Agree	Agree	Agree	Strongly Agree	F	<3	22	4	yes	4	yes	yes	good
Agree	Strongly Agree	Neutral	Agree	Agree	Agree	Neutral	Agree	Neutral	Agree	Strongly Agree	Agree	Strongly Agree	Neutral	Agree	Agree	Neutral	Agree	Agree	Agree	F	>3	22	4	yes	3	yes	yes	very good
Agree	Agree	Agree	Agree	Agree	Neutral	Agree	Neutral	Neutral	Agree	Agree	Agree	Agree	Strongly Agree	Agree	Agree	Agree	Agree	Agree	Agree	F	>3	22	4	yes	2	yes	yes	very good
Strongly Agree	Agree	Neutral	Agree	Neutral	Agree	Neutral	Agree	Neutral	Neutral	Neutral	Strongly Agree	Agree	Neutral	Agree	Strongly Agree	Strongly Agree	Agree	Strongly Disagree	Strongly Agree	F	>3	22	5	yes	3	yes	yes	excelent
Strongly Agree	Strongly Agree	Strongly Agree	Strongly Agree	Strongly Agree	Strongly Agree	Strongly Agree	Strongly Agree	Strongly Agree	Strongly Agree	Strongly Agree	Agree	Strongly Agree	Strongly Agree	Agree	Strongly Agree	Strongly Agree	Strongly Agree	Strongly Agree	Strongly Agree	F	<3	22	5	yes	4	yes	yes	excelent
Agree	Agree	Agree	Agree	Agree	Strongly Agree	Agree	Strongly Agree	Agree	Disagree	Neutral	Agree	Agree	Neutral	Agree	Disagree	Agree	Agree	Disagree	Agree	F	>3	22	3	yes	2	NO	NO	fail
Strongly Agree	Agree	Neutral	Neutral	Strongly Agree	Neutral	Strongly Agree	Agree	Strongly Agree	Disagree	Neutral	Agree	Agree	Agree	Agree	Neutral	Agree	Agree	Disagree	Strongly Agree	F	<3	21	2	NO	3	NO	NO	good
Strongly Agree	Agree	Neutral	Neutral	Strongly Agree	Neutral	Strongly Agree	Agree	Strongly Agree	Disagree	Neutral	Agree	Agree	Agree	Agree	Neutral	Agree	Agree	Neutral	Strongly Agree	F	<3	21	4	yes	2	yes	yes	good
Strongly Agree	Agree	Neutral	Neutral	Strongly Agree	Neutral	Strongly Agree	Agree	Strongly Agree	Disagree	Neutral	Disagree	Disagree	Disagree	Disagree	Agree	Neutral	Agree	Neutral	Agree	F	>3	21	3	yes	1	NO	NO	fail
Strongly Agree	Agree	Neutral	Neutral	Strongly Agree	Neutral	Strongly Agree	Agree	Strongly Agree	Disagree	Neutral	Disagree	Disagree	Disagree	Disagree	Agree	Disagree	Strongly Disagree	Agree	Strongly Agree	F	>3	21	3	yes	1	NO	NO	fail
Strongly Agree	Agree	Neutral	Neutral	Strongly Agree	Neutral	Strongly Agree	Agree	Strongly Agree	Disagree	Neutral	Disagree	Disagree	Disagree	Disagree	Agree	Disagree	Strongly Disagree	Agree	Strongly Agree	F	>3	21	3	yes	2	NO	NO	fail
Agree	Agree	Agree	Agree	Agree	Strongly Agree	Agree	Agree	Agree	Agree	Agree	Neutral	Agree	Agree	Agree	Neutral	Agree	Agree	Agree	Agree	F	>3	20	3	yes	3	yes	yes	good
Strongly Agree	Strongly Agree	Agree	Strongly Agree	Agree	Strongly Agree	Neutral	Agree	Agree	Disagree	Agree	Disagree	Neutral	Agree	Neutral	Agree	Agree	Agree	Agree	Agree	F	>3	21	4	yes	2	yes	yes	good
Agree	Strongly Agree	Agree	Strongly Agree	Agree	Agree	Neutral	Strongly Agree	Strongly Agree	Agree	Agree	Strongly Agree	Agree	Agree	Disagree	Agree	Strongly Agree	Agree	Agree	Agree	F	<3	21	4	yes	2	yes	yes	good
Agree	Strongly Agree	Agree	Agree	Agree	Agree	Agree	Agree	Agree	Agree	Neutral	Neutral	Agree	Agree	Neutral	Agree	Neutral	Agree	Neutral	Agree	F	<3	21	3	NO	1	NO	yes	good
Strongly Agree	Agree	Agree	Agree	Strongly Disagree	Disagree	Strongly Disagree	Agree	Neutral	Agree	Disagree	Agree	Neutral	Agree	Strongly Agree	Agree	Agree	Agree	Strongly Agree	Strongly Agree	M	3	21	2	yes	2	yes	yes	good
Strongly Agree	Agree	Agree	Agree	Strongly Agree	Disagree	Agree	Agree	Disagree	Agree	Agree	Agree	Neutral	Agree	Agree	Disagree	Agree	Agree	Disagree	Strongly Agree	M	>3	21	3	yes	1	NO	NO	fail
Neutral	Agree	Neutral	Agree	Neutral	Neutral	Neutral	Agree	Neutral	Agree	Agree	Disagree	Disagree	Disagree	Disagree	Neutral	Neutral	Neutral	Neutral	Neutral	M	>3	21	3	NO	2	NO	NO	fail
Neutral	Neutral	Agree	Agree	Neutral	Agree	Agree	Neutral	Agree	Agree	Neutral	Neutral	Neutral	Agree	Neutral	Neutral	Neutral	Neutral	Neutral	Neutral	F	>3	21	5	yes	3	yes	yes	very good
Agree	Agree	Neutral	Agree	Agree	Agree	Agree	Agree	Neutral	Neutral	Neutral	Neutral	Agree	Neutral	Agree	Agree	Neutral	Neutral	Agree	Agree	F	>3	21	4	yes	3	yes	yes	very good
Agree	Disagree	Neutral	Neutral	Agree	Neutral	Agree	Neutral	Disagree	Agree	Neutral	Neutral	Agree	Neutral	Disagree	Neutral	Neutral	Agree	Neutral	Agree	F	>3	21	4	yes	2	yes	yes	good
Agree	Agree	Agree	Agree	Strongly Agree	Agree	Agree	Agree	Agree	Neutral	Agree	Neutral	Agree	Agree	Agree	Agree	Agree	Agree	Agree	Agree	F	>3	21	5	yes	4	yes	yes	very good
Agree	Agree	Agree	Agree	Agree	Agree	Agree	Agree	Agree	Neutral	Agree	Agree	Agree	Agree	Neutral	Agree	Agree	Agree	Agree	Agree	F	>3	21	5	yes	4	yes	yes	very good
Agree	Agree	Agree	Agree	Agree	Agree	Agree	Agree	Agree	Agree	Strongly Agree	Agree	Agree	Agree	Agree	Agree	Neutral	Neutral	Neutral	Neutral	F	>3	21	5	yes	4	NO	yes	very good
Agree	Agree	Agree	Agree	Agree	Agree	Neutral	Agree	Agree	Agree	Neutral	Agree	Agree	Agree	Agree	Agree	Agree	Agree	Agree	Agree	F	>3	21	5	yes	3	yes	yes	very good
Agree	Agree	Agree	Neutral	Agree	Agree	Agree	Agree	Agree	Agree	Agree	Neutral	Neutral	Neutral	Agree	Agree	Agree	Agree	Agree	Agree	F	>3	21	5	yes	3	yes	yes	very good
Neutral	Agree	Neutral	Agree	Agree	Agree	Disagree	Agree	Agree	Disagree	Disagree	Agree	Agree	Agree	Neutral	Neutral	Neutral	Neutral	Agree	Agree	M	>3	21	4	yes	2	yes	yes	good
Neutral	Agree	Disagree	Agree	Agree	Agree	Neutral	Neutral	Agree	Disagree	Agree	Agree	Neutral	Agree	Neutral	Agree	Agree	Agree	Neutral	Neutral	F	<3	21	4	NO	3	NO	NO	good
Agree	Agree	Neutral	Agree	Agree	Neutral	Neutral	Agree	Neutral	Neutral	Neutral	Neutral	Agree	Neutral	Neutral	Agree	Neutral	Agree	Agree	Agree	M	>3	21	5	yes	3	yes	yes	very good
Agree	Agree	Agree	Agree	Agree	Agree	Agree	Agree	Agree	Agree	Agree	Agree	Agree	Agree	Agree	Agree	Agree	Agree	Agree	Agree	M	>3	21	5	yes	2	yes	yes	very good
Agree	Agree	Agree	Agree	Agree	Neutral	Agree	Neutral	Neutral	Agree	Agree	Agree	Agree	Strongly Agree	Agree	Agree	Agree	Agree	Agree	Agree	F	>3	21	4	yes	3	yes	yes	very good
Strongly Agree	Agree	Neutral	Agree	Neutral	Agree	Neutral	Agree	Neutral	Neutral	Neutral	Strongly Agree	Agree	Neutral	Agree	Strongly Agree	Strongly Agree	Agree	Strongly Disagree	Strongly Agree	F	>3	21	5	yes	4	yes	yes	excelent
Strongly Agree	Strongly Agree	Strongly Agree	Strongly Agree	Strongly Agree	Strongly Agree	Strongly Agree	Strongly Agree	Strongly Agree	Strongly Agree	Strongly Agree	Agree	Strongly Agree	Strongly Agree	Agree	Strongly Agree	Strongly Agree	Strongly Agree	Strongly Agree	Strongly Agree	F	<3	21	5	yes	3	yes	yes	excelent
Agree	Agree	Agree	Agree	Agree	Strongly Agree	Agree	Strongly Agree	Agree	Disagree	Neutral	Agree	Agree	Neutral	Agree	Disagree	Agree	Agree	Disagree	Agree	F	>3	21	3	yes	3	NO	NO	fail
Strongly Agree	Agree	Neutral	Neutral	Strongly Agree	Neutral	Strongly Agree	Agree	Strongly Agree	Disagree	Neutral	Agree	Agree	Agree	Agree	Neutral	Agree	Agree	Disagree	Strongly Agree	F	3	20	2	NO	2	NO	NO	good
Strongly Agree	Agree	Neutral	Neutral	Agree	Neutral	Strongly Agree	Agree	Strongly Agree	Disagree	Neutral	Agree	Agree	Agree	Agree	Neutral	Agree	Agree	Neutral	Strongly Agree	F	<3	21	4	yes	3	yes	yes	good
Strongly Agree	Agree	Neutral	Neutral	Strongly Agree	Neutral	Strongly Agree	Agree	Strongly Agree	Disagree	Neutral	Disagree	Disagree	Disagree	Disagree	Agree	Neutral	Agree	Neutral	Agree	F	>3	21	3	yes	1	NO	NO	fail
Strongly Agree	Agree	Neutral	Neutral	Strongly Agree	Agree	Strongly Agree	Agree	Strongly Agree	Disagree	Neutral	Disagree	Disagree	Disagree	Disagree	Agree	Disagree	Strongly Disagree	Agree	Strongly Agree	F	>3	21	3	yes	2	NO	NO	fail
Strongly Agree	Agree	Neutral	Neutral	Strongly Agree	Neutral	Strongly Agree	Agree	Strongly Agree	Disagree	Neutral	Disagree	Disagree	Disagree	Disagree	Agree	Disagree	Strongly Disagree	Agree	Strongly Agree	F	>3	21	3	yes	2	NO	NO	fail
Agree	Agree	Agree	Agree	Strongly Agree	Strongly Agree	Agree	Agree	Agree	Agree	Agree	Neutral	Agree	Agree	Agree	Neutral	Agree	Agree	Agree	Agree	F	>3	21	3	yes	2	yes	yes	good
Strongly Agree	Strongly Agree	Agree	Strongly Agree	Agree	Strongly Agree	Neutral	Agree	Agree	Agree	Agree	Disagree	Neutral	Agree	Neutral	Agree	Agree	Agree	Agree	Agree	F	>3	21	4	yes	3	yes	yes	good
Agree	Strongly Agree	Agree	Strongly Agree	Agree	Agree	Neutral	Strongly Agree	Strongly Agree	Agree	Agree	Strongly Agree	Agree	Agree	Disagree	Agree	Strongly Agree	Agree	Agree	Agree	F	<3	21	4	yes	3	yes	yes	good
Agree	Strongly Agree	Agree	Agree	Agree	Agree	Agree	Agree	Agree	Agree	Neutral	Neutral	Agree	Agree	Neutral	Agree	Neutral	Agree	Neutral	Agree	F	<3	21	3	NO	2	NO	yes	good
Strongly Agree	Agree	Agree	Agree	Strongly Disagree	Disagree	Strongly Disagree	Agree	Neutral	Agree	Disagree	Agree	Neutral	Agree	Strongly Agree	Agree	Agree	Agree	Strongly Agree	Strongly Agree	M	>3	21	2	yes	2	yes	yes	good
Strongly Agree	Agree	Agree	Agree	Strongly Agree	Disagree	Agree	Agree	Disagree	Agree	Agree	Agree	Agree	Agree	Agree	Disagree	Agree	Agree	Disagree	Strongly Agree	M	>3	21	3	yes	1	NO	NO	fail
Neutral	Agree	Neutral	Agree	Neutral	Neutral	Neutral	Agree	Neutral	Agree	Agree	Disagree	Disagree	Disagree	Disagree	Neutral	Neutral	Neutral	Neutral	Neutral	M	>3	21	3	NO	2	NO	NO	fail
Neutral	Neutral	Agree	Strongly Agree	Neutral	Agree	Agree	Neutral	Agree	Agree	Neutral	Neutral	Neutral	Agree	Neutral	Neutral	Neutral	Neutral	Neutral	Neutral	F	>3	21	5	yes	4	yes	yes	very good
Agree	Agree	Neutral	Strongly Agree	Agree	Agree	Agree	Agree	Neutral	Neutral	Neutral	Neutral	Agree	Neutral	Agree	Agree	Neutral	Neutral	Agree	Agree	F	>3	21	4	yes	3	yes	yes	very good
Agree	Disagree	Neutral	Agree	Agree	Neutral	Agree	Neutral	Disagree	Agree	Neutral	Neutral	Agree	Neutral	Disagree	Neutral	Neutral	Agree	Neutral	Agree	F	>3	26	4	yes	2	yes	yes	good
Agree	Agree	Agree	Agree	Strongly Agree	Agree	Agree	Agree	Agree	Agree	Agree	Neutral	Agree	Agree	Agree	Agree	Agree	Agree	Agree	Agree	F	>3	21	5	yes	3	yes	yes	very good
Neutral	Agree	Agree	Agree	Agree	Agree	Agree	Agree	Agree	Agree	Agree	Agree	Agree	Agree	Neutral	Agree	Agree	Agree	Agree	Agree	F	>3	21	5	yes	3	yes	yes	very good
Neutral	Neutral	Agree	Agree	Neutral	Neutral	Disagree	Neutral	Neutral	Agree	Agree	Agree	Agree	Agree	Agree	Agree	Neutral	Neutral	Neutral	Neutral	M	3	21	4	yes	4	yes	yes	very good
Agree	Agree	Agree	Agree	Agree	Agree	Agree	Agree	Agree	Agree	Agree	Neutral	Neutral	Neutral	Agree	Neutral	Agree	Agree	Agree	Agree	F	<3	21	5	yes	3	yes	yes	very good
Agree	Agree	Agree	Agree	Neutral	Neutral	Agree	Neutral	Neutral	Neutral	Neutral	Disagree	Neutral	Neutral	Neutral	Neutral	Neutral	Neutral	Neutral	Neutral	F	>3	22	5	yes	3	yes	yes	very good
Agree	Neutral	Agree	Agree	Agree	Agree	Agree	Neutral	Disagree	Agree	Neutral	Agree	Agree	Agree	Neutral	Neutral	Agree	Agree	Neutral	Agree	F	>3	21	4	yes	3	yes	yes	very good
Agree	Agree	Agree	Agree	Agree	Agree	Agree	Agree	Neutral	Neutral	Neutral	Agree	Agree	Neutral	Agree	Agree	Agree	Agree	Agree	Agree	F	<3	21	5	yes	2	NO	yes	good
Agree	Agree	Agree	Agree	Agree	Agree	Agree	Agree	Neutral	Agree	Disagree	Disagree	Neutral	Disagree	Agree	Disagree	Agree	Agree	Agree	Agree	M	<3	21	3	NO	1	NO	NO	fail
Agree	Agree	Agree	Neutral	Agree	Agree	Agree	Agree	Agree	Disagree	Agree	Agree	Agree	Agree	Neutral	Agree	Agree	Agree	Agree	Agree	M	>3	21	5	yes	2	NO	yes	good
Neutral	Neutral	Agree	Agree	Agree	Neutral	Agree	Neutral	Agree	Agree	Neutral	Neutral	Neutral	Agree	Neutral	Neutral	Neutral	Neutral	Neutral	Neutral	F	>3	22	5	yes	3	yes	yes	very good
Agree	Agree	Neutral	Agree	Agree	Agree	Agree	Agree	Neutral	Neutral	Neutral	Agree	Agree	Neutral	Agree	Agree	Neutral	Neutral	Agree	Agree	F	>3	22	4	yes	2	yes	yes	very good
Agree	Disagree	Neutral	Neutral	Agree	Neutral	Agree	Neutral	Agree	Agree	Neutral	Neutral	Agree	Neutral	Disagree	Neutral	Neutral	Agree	Neutral	Agree	F	>3	23	4	yes	1	yes	yes	good
Agree	Agree	Neutral	Strongly Agree	Agree	Agree	Agree	Agree	Neutral	Neutral	Neutral	Neutral	Agree	Neutral	Agree	Agree	Neutral	Neutral	Agree	Agree	F	>3	22	4	yes	3	yes	yes	very good
Agree	Disagree	Agree	Agree	Agree	Neutral	Agree	Neutral	Disagree	Agree	Neutral	Neutral	Agree	Neutral	Disagree	Neutral	Neutral	Agree	Neutral	Agree	F	>3	22	4	yes	2	yes	yes	good
Agree	Agree	Agree	Agree	Strongly Agree	Agree	Agree	Agree	Agree	Agree	Agree	Agree	Agree	Agree	Agree	Agree	Agree	Agree	Agree	Agree	F	>3	22	5	yes	2	yes	yes	very good
